# Supplementary material for: PYL1- and PYL8-like ABA Receptors of Nicotiana benthamiana Play a Key Role in ABA Response in Seed and Vegetative Tissue
Source: Cells. 2022 Feb 24;11(5):795. doi: 10.3390/cells11050795 (PMC8909036; doi:10.3390/cells11050795)
Supplement: Supplementary file 1 [file cells-11-00795-s001.zip]

Archive with 5 entries (5 files):
- Figure S1.pdf
- Figure S2.pdf
- Figure S3.pdf
- Table S1.xlsx
- Table S2.xlsx
