# Supplementary material for: PYL1- and PYL8-like ABA Receptors of Nicotiana benthamiana Play a Key Role in ABA Response in Seed and Vegetative Tissue
Source: Cells. 2022 Feb 24;11(5):795. doi: 10.3390/cells11050795 (PMC8909036; doi:10.3390/cells11050795)
Supplement: Supplementary file 1 [file cells-11-00795-s001.zip › Table S1.xlsx]

## Sheet: NbPYLs
Benthamania (nbenth.com)
Family	Name	Annotation-V3.30	Annotation-CDS	Position	Protein sequence
PYL1 like	PYL1a	gene.86500.0.0.p1	NbD001180.1	NbLab330C09:87429820..87430497 (- strand)	MEQSESSTTHVHQQHQEHEEEPNGSSNTTHHLTVPPGLTPEEFDELKSSVTEFHTYRVNSATQCSSLLAQRIHAPPHIVWSVVRRFDKPQMYKHFIKSCSVGENFSIVVGATRYVNVISGLPADTSTERLDILDDEKYVTGFSIIGGEHRLRNYRSVTTVHGLDQQLDGKVSTVVLESYVVDVPEGNTEEDTRLFADTVVKLNLQKLGSVAEAIVRGGNGVVSEN
PYL1 like	PYL1b	gene.87753.0.0.p1	NbD012105.1	NbLab330C09:57694826..57695503 (+ strand)	MEQSESSTTHVHQQHQEHEEEPNGSSNTTHHLTVPPGLTPEEFDELKSSVTEFHTYRVNSATQCSSLLAQRIHAPPHIVWSVVRRFDKPQIYKHFIKSCSVGENFSIVVGATRYVNVISGLPADTSTERLDILDDEKYVTGFSIIGGEHRLRNYRSVTTVHGFYQQLDGKVSTVVLESYVVDVPEGNTEEDSRLFADTVVKLNLQKLGSVAEAIVRGGKGVVSEN
PYL1 like	PYL1c	gene.33663.0.0.p1	NbD050776.1	NbLab330C13:21249226..21249903 (- strand)	MEQSESSTTHVRQQHQKHEEEPNGSSITTHHLTVPPGLTPEEFDELKSSVTEFHTYRVNSATQCSSLLAQRIHAPPHIVWSVVRRFDKPQIYKHFIKSCSVGENFSIVVGATRYVSVISGLPADTSTERLDILDDEKYVTGFSIIGGEHRLRNYRSVTTVHGFDQQLDGKISTVVMESYVVDVPDGNTEEDTRLFADTVVKLNLQKLGSVAEAIARGGNGVVSEN
PYL1 like	PYL1d	gene.2987.0.0.p1	NbD020143.1	NbLab330C07:43912713..43913378 (- strand)	MDKPETPPESRASSSSSITIITHHLTVPPGLTPQEFQELSPSVTEFHSYRVNSGQCSSLLAQSIHAPADIVWTMVRRFDKPQTYKHFIKSCSVSEDFRMAVGSTRDVSVISGLPAATSTERLDILDDDRRVTGFSIIGGEHRLRNYRSIATVHGFERDGEIWTVVLESYVVDVPEGNTEEDTRLFADTVVKLNLQKLATVTETLAREAAAAGDDAMQITAWVLNKGT
PYL2 like	PYL2a	gene.19141.0.0.p1	NbD047977.1	NbLab330C01:125754645..125755847 (+ strand)	MDGASQVPQGLTEEEFAELEPLIRNYHTFDHLPDTCTSLITQRIDAPAHVVWPFVRRFDNPEKYKHFIKSCKMTSGNGEVGSIREVTVVSGIPASTSTERLEILDDEKHILSFRVVGGEHRLNNYRSVTSVNEFNKDGKIYTIVLESYIVDIPEGNTGEDTKMFTDTVVKLNLQKLGVVAMAALHGHEL
PYL2 like	PYL2b	gene.38165.0.0.p1	NbD011975.1	NbLab330C10:94263895..94264786 (- strand)	MSRSQVPHGLNEEEFIELEPLIHNYHTFDHLPNTCTSLITQRIEAPTNVVWPFVRRFDNPQKYKHFIKSCKMTGDGGVGSMREVSVVSGIPALTSTERLEILDDEKHILSFKVVGGEHRLNNYRSVTSVNEFKKNGKAYTIVLESYIVDIPEGNTGEDTKMFTDTVVKLNLQKLGVVAMAALHGHE
PYL2 like	PYL2c	gene.45142.0.1.p1	NbD053066.1	NbLab330C17:38462227..38463631 (+ strand)	MSRPQVPHGLKEEEFIELEPLILNYHTFDHLPNTCTSLITQRIEAPANVVWPFVRRFDNPQKYKHFIKSCKMTGDGGVGSMREVSVVSGIPASTSTERLEILDDEKHILSFKVVGGEHRLNNYRSVTSVNEFKKNGKAYTIVLESYIVDIPEGNTGEDTKMFTDTVVKLNLQKLGVVAMAALHGQE
PYL2 like	PYL2d	gene.97605.0.0.p1	NbD003819.1	NbLab330C11:76083329..76084219 (- strand)	MDGAGQVPHGLTEEEFAELEPLIRNYHTFDHLPNTCTSLITQRIDAPVHVVWPFVRRFDNPEKYKHFIKSCKMTSGDGEVGSIREVTVVSGIPASTSTERLEILDDEKHILSFRVVGGEHRLNNYRSVTSVNEFKKDGKIYTIVLESYIVDIPEGNTGDDTKMFTDTVVKLNLQKLGVVAMAALHGHEL
PYL4 like	PYL4a	gene.4612.0.0.p1	NbD015993.1	NbLab330C15:11694036..11694677 (+ strand)	MPPSSPDSSVLLQRISSNTTPDFACKQSQQLQRRTMPIPCTTQVPDSVVRFHTHPVGPNQCCSAVIQRISAPVSTVWSVVRRFDNPQAYKHFVKSCHVIVGDGDIGTLREVRVISGLPAASSTERLEILDDERHVISFSVVGGDHRLANYRSVTTLHPEPSGDGTTIVVESYVVDVPPGNTRDETCVFVDTIVKCNLTSLSQIAVNLNRRKDS
PYL4 like	PYL4b	gene.32627.0.0.p1	NbD014593.1	NbLab330C13:48618901..48619542 (- strand)	MPPSSPDSSVLLQRISSNTTADFACKQSQQLQRRTMPIPCTTQVPDSVVRFHTHSVGPNQCCSAVIQRISAPVSTVWSVVRRFDNPQAYKHFVKSCHVIVGDGDVGTLREVRVISGLPAASSTERLEILDDERHVISFSVVGGDHRLANYRSVTTLHPEPSGDGTTIVVESYVVDVPPGNTRDETCVFVDTIVKCNLTSLSQIAVNLNRRNDS
PYL4 like	PYL4c	chr03.g6390.t1	NbD006558.1	NbLab330C12:62804126..62804773 (+ strand)	MPCSLQLQRINPTTTTPAATLAVNFHKQPQPTCVIPVPISNIPKNLLHYHTYIVDPNQCCSAVVQSISAPIDAVWSLVRRFDNPQAYKHFLKSCHVIGGDGNVGTLREVRVISGLPAASSMERLEILDDEKHVISFSVVGGDHRLNNYRSVTTLHPSSTAAGDSGTVVVESYVVDIPQGNTKEETCVFVDTIVRCNLQSLAQIAENKAPSRNKSK
PYL4 like	PYL4d	gene.45592.0.0.p1	NbE03056248.1	NbLab330C17:24247041..24247862 (+ strand)	MPSSLQLHRINPSTATSTATLAGNYHKQQSQLQLIWITPVSVSVPDYVLHYHTHVVGPNQCCSAVVQAISAPIDIVWSLVRRFDNPQAYKHFLKSCHVIDGDGNVGSLREVRVVSGLPAASSMERLEILDDEKHVLSFSVVGGDHRLNNYRSVATLHTADDDDNVTMVVESYEVDVPQGNTKEETCVFVDTIVRCNLQSLAQIAENLAKRKL
PYL4 like	PYL4e	chr02.g7885.t1	NbD045610.1	NbLab330C15:86119580..86120200 (- strand)	MTSTLQFHRIHPNTAATVAGNFHEQPPTWITPLTNTSVPDNLFHNHTHAVGPNQCCSAAVQSISASIDTVWSLVRRFDNPQAYKHFLKSCHIIVGDGEVGSLREVHVISGLPAASSIERLEILDDENHVTSISIVGGDHRLNNYRSVTTLHQTADDDGTTIVVESYVVDVPQGNTKEETCVFVDTIVRCNLQSLAQIAENLEKIKE
PYL4 like	PYL4f	chr08.g6595.t1	NbD010048.1	NbLab330C10:70801418..70802047 (+ strand)	MTSTLQLHRINPNAAATLAGNFHKQPEQPPTWITPLTNSSLPNNLFHYHTHAVGPNQCCSAAVQSISAPIDTVWSLVRRFDNPQAYKHFLKSCHIIVGDGEVGSLREVHVISGLPAASSIERLEILDNENHVMSVSIVGGDHRLNNYRSVTTLHRTADDDGTTIVVESYVVDVPQGNTKEETCVFVDTIVRCNLQSLAQIAENLEKMKE
PYL4 like	PYL4g	gene.47679.0.0.p1	NbD036501.1	NbLab330C06:80668437..80669340 (- strand)	MPSSLQLHRMNTSTATSTATLAGNYHKHQSQSQPTWINPISVSVPDYVLHYHTHVVGPNQCCSAVVQAISAPIDIVWSLVRRFDNPQAYKHFLKSCHVIDGDGKVGSLREVRVVSGLPAASSTERLEILDDEKHVLSFSVVGGDHRLNNYRSVTTLHTADDDDNVTMVVESYEVDVPQGNTKEETCVFVDTIVRCNLQSLAQIAENLAKRKNHEDPALKIHRWVDFEDCKVGSWNCYNVV
PYL8 like	PYL8a	gene.64148.0.2.p1	NbD015117.1	NbLab330C18:28002573..28004516 (- strand)	MEAQFIARYHSHQPSDHQCSSSIVKHIKAPVDIVWSLVRRFDQPQKYKPFVSRCTVNGDLRIGSVREVNVKSGLPATTSTERLELLDDEEHILGIRIVGGDHRLKNYSSVITVHPEILDGTPGTLVIESFMVDVPEGNTQEETCYFVKALINCNLKSLADVSDRMSMPVEVFPSA
PYL8 like	PYL8b	gene.21368.0.1.p1	NbD008843.1	NbLab330C08:26721862..26723881 (- strand)	MEAQFIARYHSHQPSDHQCSSFIVKHIEAPIDIVWSLVRRFDQPQKYKPFVSRCTVKGDLRIGSVREVNVKSGLPATTSTERLELLDDKEHILGIRIVGGDHRLKNYSSVITVHPEILDGTPGTLVIESFMVDVPERNTQEETCYFVKALINWNLKSLADVSDRMSMPVEVFPSE
PYL8 like	PYL8c	gene.49080.0.1.p1	NbD004872.1	NbLab330C06:41204760..41207885 (- strand)	MSANGFSGVEKEYIRKHHHHDLAENQCSSFLVKHIRAPVHLVWSLVRRFDQPQKYKPFVSRCIVQGNLEIGSLREVDVKSGLPATTSTERLELLDDEEHILSVRIIGGDHRLRNYSSIISVHPEVIDGRPGTLVIESFVVDVPEGNTKDETCYFVEALIKCNLKSLADVSERLAVQDRTEPIEQV
PYL8 like	PYL8d	gene.39808.8.3.p1	NbD027042.1	NbLab330C10:139369556..139373146 (- strand)	MVSIMNVRISSSEDDYIRRHHRHDVRDNQCSSSLVKHIRAPVHLVWSLVRRFDQPQRYKPFVSRCIVQGDLEIGSVREVNVKSGLPATTSKERLELLNDEEHIFGVKIVGGDHRLRNYSSIITVHPEVIDGRPGTKVIESFVVDVPDGNTKDETCCFVEALIRCNLKSLADVSERLAVQGHMEPIERM
PYL8 like	PYL8e	gene.54538.0.1.p1	NbE05066286.1	NbLab330C16:73806675..73809477 (+ strand)	MTPNGFSGVEKEYIRKHHHHDLAENQCSSFLVKHIRAPVHLVWSLVRRFDQPQKYKPFISRCIVQGDLEIGSLREVDVKSGLPATTSTERLELLDDEEHILSVRIIGGDHRLRNYSSIISVHPEVIDGRPGTLVIESFVVDVPEGNTKDETCYFVEALIKCNLKSLADVSERLAVQDRTEPIEQV
PYL8 like	PYL8f	gene.92446.1.0.p1	NbD028217.1	NbLab330C19:89439084..89443053 (+ strand)	MEEEYIRRHHRHVVKDDQCSSSLVKRIRAPVNLVWSLVRRFDQPQRYKPFVSRCVVQGDLEIGSVREVNVRSGLPATTSKERLELLDDEEHIFGVKIVGGDHRLRNYSSIITVHPEVIDGRPGTIVIESFVVDVPDGNTKDETCFFVEALIRCNLKSLADVSERLAVQGHTEPIDRM
PYL8 like	PYL8g	gene.69065.0.2.p1	NbD030589.1	NbLab330C04:113728111..113731984 (- strand)	MEEEYIRRHHRHVVKDDQCSSSLVKRIRAPVNLVWSLVRRFDQPQRYKPFVSRCVVQGDLAIGSVREVNVRSGLPATTSKERLELLDDEEHIFGVKIVGGDHRLRNYSSIITVHPEVIDGRPGTIVIESFVVDVPDGNTKDETCFFVEALIRCNLKSLADVSERLAVQGHTEPIDRM
PYL8 like	PYL8h	gene.97198.0.1.p1	NbD040073.1	NbLab330C11:64160173..64162706 (+ strand)	MNAIGGLSGVEKEYIKKHHSHDPAENQYTSLLIKHIRAPLPLVWSLVRRFDQPEKYKPFVSKCISQGNLEIGSLREVDVRSGLPATTSTERLELLNDEDHILCVRIVGGDHRLRNYLSIISLHPEIVDGRPGTLVIESFVVDVPEGNTKDETCYFVEALIKCNLKSLADVSERLAVQDMTEPINPM
Non-functional proteins
PYL1 like		chr09.g5179.t1	NbD013256.1	NbLab330C17:133148324..133148827 (+ strand)
PYL4 like		gene.34037.0.0.p1	NbD051175.1	NbLab330C13:10865508..10866144 (+ strand)
PYL8/9 like		gene.40101.0.0.p1	NbD051428.1	NbLab330C17:181050793..181052654 (+ strand)
PYL8/9 like		chr04.g11026.t1	-	NbLab330C01:116574390..116574494
PYL		chr16.g11003.t1	NbD033452.1	NbLab330C02:119287843..119288448 (- strand)
