# Supplementary material for: PYL1- and PYL8-like ABA Receptors of Nicotiana benthamiana Play a Key Role in ABA Response in Seed and Vegetative Tissue
Source: Cells. 2022 Feb 24;11(5):795. doi: 10.3390/cells11050795 (PMC8909036; doi:10.3390/cells11050795)
Supplement: Supplementary file 1 [file cells-11-00795-s001.zip › Table S2.xlsx]

## Sheet: OLIGOS
Gene	gRNA name	Target seq	Oligos for GoldenBraid
PYL1a/b	g1	CTGAGTTGACTCGGTAGGTGTGG (GC 55%)	oligo F	GTGCACTGAGTTGACTCGGTAGGTG	oligo R	AAACCACCTACCGAGTCAACTCAGT
	g6	CTCTCAGTACTCGTATCCGCCGG (GC 55%)	oligo F	GTGCACTCTCAGTACTCGTATCCGC	oligo R	AAACGCGGATACGAGTACTGAGAGT
PYL8a/b	g2	GAAGAACACTGATGGTCACTAGG (GC 45%)	oligo F	GTGCAGAAGAACACTGATGGTCACT	oligo R	AAACAGTGACCATCAGTGTTCTTCT
	g7	AAGTTCCAATCTTTCAGTGCTGG (GC 40%)	oligo F	GTGCAAAGTTCCAATCTTTCAGTGC	oligo R	AAACGCACTGAAAGATTGGAACTTT
PYL8c	g3	AACTGCATTGGTTCTCCGCTAGG (GC 50%)	oligo F	GTGCAAACTGCATTGGTTCTCCGCT	oligo R	AAACAGCGGAGAACCAATGCAGTTT
	g10	AGTACAAGCCCTTTGTCAGCAGG (GC 50%)	oligo F	GTGCAAGTACAAGCCCTTTGTCAGC	oligo R	AAACGCTGACAAAGGGCTTGTACTT
PYL4b	g4	GCTGCTCCGCCGTGATCCAACGG (GC 65%)	oligo F	GTGCAGCTGCTCCGCCGTGATCCAA	oligo R	AAACTTGGATCACGGCGGAGCAGCT
	g8	ACTTGTGTCGTACAAGGTATTGG (GC 40%)	oligo F	GTGCAACTTGTGTCGTACAAGGTAT	oligo R	AAACATACCTTGTACGACACAAGTT
PYL4d	g5	ACATCCACCGCCACACTAGCCGG (GC 60%)	oligo F	GTGCAACATCCACCGCCACACTAGC	oligo R	AAACGCTAGTGTGGCGGTGGATGTT
	g9	ACTGATTGGGACCCACAACGTGG (GC 55%)	oligo F	GTGCAACTGATTGGGACCCACAACG	oligo R	AAACCGTTGTGGGTCCCAATCAGTT
Oligo for pUPD2 sequencing
UPD2.F		GCTTTCGCTAAGGATGATTTCTGG
OLIGOS for cloning of NbPYL1b
NbPYL1b.Nco1.F		accATGGAGCAATCTGAGAGCTCAACG
NbPYL1b.stopHinD3III.R		aagctTCAATTTTCTGAAACGACACCC
Oligos for genotyping and sequencing of CRISPR lines
PYL1b (g1 + g6)	oligo F	ATGGAGCAATCTGAGAGCTCAACG
	oligo R	CTTTCCCATCGAGTTGTTGATCGAG
PYL1a (g1 + g6)	oligo F	ATGGAGCAATCTGAGAGCTCAACG
	oligo R	CTTTCCCATCGAGTTGTTGATAGAA
pyl8a (g2)	oligo F	GCTTACCTGTCGGTGGAATC
	oligo R	GAGAATAAAGCATCAACAAAAAGCA
pyl8a (g7)	oligo F	GCCATTTGTTAGCAGGTGTACT
	oligo R	CCACCTCAGCTTGGAGAGTAAG
PYL8b (g2)	oligo F	GGGCTGTTATTGGTGGGCTTA
	oligo R	TGCAAAAGCAAGATTAACCAGAA
PYL8b (g7)	oligo F	GCAGGTGTACTGTGAAGGGT
	oligo R	ATATGCTAGATCCGCGCTACTC
PYL4b (g8 + g4)	oligo F	ACTTCAAGTCTTCAACCAACTCTC
	oligo R	CGTCACCATCCCCTACGATG
PYL4d (g5 + g9)	oligo F	TTTCTCTCTCTACATATGTATGCAC
	oligo R	TGCTTGTATGCTTGCGGGT
PYL8c (g3)	oligo F	GGAAAATTCCTGCTCCGGTCG
	oligo R	TCGAGAACTCGGCTGAAAGT
PYL8c (g10)	oligo F	GCAAAATGGGACGAACGACT
	oligo R	AGCTCCTATCTCTCAGTACTCG
